# Supplementary material for: MRI-based measurement of inner ear fluids reveals increased endolymph volume variability in patients with endolymphatic hydrops and hearing instability
Source: Sci Rep. 2025 Jul 2;15:22560. doi: 10.1038/s41598-025-06083-w (PMC12217502; doi:10.1038/s41598-025-06083-w)
Supplement: Supplementary file 1 — Supplementary Material 1 [file 41598_2025_6083_MOESM1_ESM.xlsx]

## Sheet: Table of Contents
	Table of Contents
	eTable 1	Affected patient data
	eTable 2	Healthy Volunteer data
	eTable 3	Inter-operator data
	Data Key
	eTable 1		eTable 2		eTable 3
	Variable Name	Description	Variable Name	Description	Variable Name	Description
	pt_num	deidentified patient number	Ear	Ear laterality	pt_num	deidentified patient number
	interval name	visit number	visit_num	visit number	Ear	Ear laterality
	Ear	Ear laterality	pt_num	deidentified patient number	Visit	visit label
	baseline_pta	baseline pure tone average	interval name	visit number	rater	operator number
	SEX	patient sex	SEX	patient sex	(C)ochlea V	cochlea total volume
	RACE	patient race	RACE	patient race	C_PL	cochlea perilymph volume
	AGE_AT_VISIT	patient age at visit	AGE_AT_VISIT	patient age at visit	C_EL	cochlea endolymph volume
	dx	diagnosis	(C)ochlea V	cochlea total volume	C_ET Ratio	cochlea endolymph to total volume ratio
	Hydrops_Status	hydrops status	C_(P)eri V	cochlea perilymph volume	C_E/P Ratio	cochlea endolymph to perilymph volume ratio
	stability	hearing stability	C_(E)ndo V	cochlea endolymph volume	(V)estibule V	vestibule total volume
	AC_4F_PTA	air conduction 4 frequency pure tone average	C_ET Ratio	cochlea endolymph to total volume ratio	V_PL	vestibule perilymph volume
	Thresh_shift	visit-to-visit cumulative threshold shift	C_E/P Ratio	cochlea endolymph to perilymph volume ratio	V_EL	vestibule endolymph volume
	Thresh shift ABS	visit-to-visit cumulative threshold shift - absolute value	(V)estibule V	vestibule total volume	V_ET Ratio	vestibule endolymph to total volume ratio
	C_TV	cochlea total volume	V_(P)eri V	vestibule perilymph volume	V_E/P Ratio	vestibule endolymph to perilymph volume ratio
	C_PL	cochlea perilymph volume	V_(E)ndo V	vestibule endolymph volume
	C_Endo_V	cochlea endolymph volume	V_ET Ratio	vestibule endolymph to total volume ratio
	C_ET_Ratio	cochlea endolymph to total volume ratio	V_E/P Ratio	vestibule endolymph to perilymph volume ratio
	C_EP_Ratio	cochlea endolymph to perilymph volume ratio
	V_TV	vestibule total volume
	V_PL	vestibule perilymph volume
	V_Endo_V	vestibule endolymph volume
	V_ET_Ratio	vestibule endolymph to total volume ratio
	V_EP_Ratio	vestibule endolymph to perilymph volume ratio
	C_Endo_V_change	cochlea visit-to-visit endolymph volume change
	C_EP_Ratio_change	cochlea visit-to-visit endolymph to perilymph volume ratio change
	V_Endo_V_change	vestibule visit-to-visit endolymph volume change
	V_EP_Ratio_change	vestibule visit-to-visit endolymph to perilymph volume ratio change

## Sheet: eTable 1
	pt_num	interval name	Ear	baseline_pta	SEX	RACE	AGE_AT_VISIT	dx	Hydrops_Status	stability	AC_4F_PTA	Thresh_shift	Thresh shift ABS	C_TV	C_PL	C_Endo_V	C_ET_Ratio	C_EP_Ratio	V_TV	V_PL	V_Endo_V	V_ET_Ratio	V_EP_Ratio	C_Endo_V_change	C_EP_Ratio_change	V_Endo_V_change	V_EP_Ratio_change
0	429	Study Visit 1 (Enrollment/ Baseline)	RE	108.75	FEMALE	WHITE	72	SSNHL	Absent	baseline	108.75	baseline	baseline	62.09	59.14	2.95	0.0475117	0.0498816	57.68	39.15	18.53	0.321255	0.473308	baseline	baseline	baseline	baseline
1	429	Study Visit 3	RE	108.75	FEMALE	WHITE	72	SSNHL	Absent	stable	55	0	0	66.96	57.15	9.81	0.146505	0.171654	55.88	38.16	17.72	0.317108	0.464361	6.86	0.121772	-0.81	-0.0089472
2	429	Study Visit 4	RE	108.75	FEMALE	WHITE	73	SSNHL	Absent	stable	105	0	0	67.3	56.29	11.01	0.163596	0.195594	54.78	40.27	14.51	0.264878	0.360318	1.2	0.0239407	-3.21	-0.104043
3	246	Study Visit 1 (Enrollment/ Baseline)	RE	45	FEMALE	BLACK OR AFRICAN AMERICAN	43	MD	Present	baseline	45	baseline	baseline	88.11	75.28	12.83	0.145613	0.17043	51.77	30.67	21.1	0.407572	0.687969	baseline	baseline	baseline	baseline
4	246	Study Visit 2	RE	45	FEMALE	BLACK OR AFRICAN AMERICAN	43	MD	Present	stable	50	0	0	87.02	73.31	13.71	0.15755	0.187014	51.91	29.72	22.19	0.427471	0.746635	0.88	0.0165837	1.09	0.0586666
5	246	Study Visit 3	RE	45	FEMALE	BLACK OR AFRICAN AMERICAN	43	MD	Present	stable	58.75	30	30	81.27	67.89	13.38	0.164636	0.197084	49.07	29.15	19.92	0.405951	0.683362	-0.33	0.0100695	-2.27	-0.0632733
6	246	Study Visit 4	RE	45	FEMALE	BLACK OR AFRICAN AMERICAN	43	MD	Present	unstable	13.75	-290	290	80.36	64.24	16.12	0.200597	0.250934	48.35	36.22	12.13	0.250879	0.334898	2.74	0.0538505	-7.79	-0.348464
7	246	Study Visit 5	RE	45	FEMALE	BLACK OR AFRICAN AMERICAN	43	MD	Present	stable	10	0	0	92.76	75.93	16.83	0.181436	0.221652	40.24	28.87	11.37	0.282555	0.393834	0.71	-0.0292825	-0.76	0.0589366
8	246	Study Visit 6	RE	45	FEMALE	BLACK OR AFRICAN AMERICAN	44	MD	Present	unstable	13.75	35	35	83.08	68.69	14.39	0.173207	0.209492	54.2	36.11	18.09	0.333764	0.500969	-2.44	-0.0121596	6.72	0.107135
9	246	Study Visit 8	RE	45	FEMALE	BLACK OR AFRICAN AMERICAN	44	MD	Present	stable	11.25	0	0	75.82	64.41	11.41	0.150488	0.177146	48.07	32.78	15.29	0.318078	0.466443	-2.98	-0.0323455	-2.8	-0.0345263
10	309	Study Visit 1 (Enrollment/ Baseline)	RE	81.25	FEMALE	WHITE	58	MD	Absent	baseline	81.25	baseline	baseline	73.57	60.09	13.48	0.183227	0.22433	43.96	31.79	12.17	0.276843	0.382825	baseline	baseline	baseline	baseline
11	309	Study Visit 3	RE	81.25	FEMALE	WHITE	58	MD	Absent	stable	82.5	0	0	78.39	65.22	13.17	0.168006	0.201932	48.48	31.72	16.76	0.34571	0.528373	-0.31	-0.0223982	4.59	0.145548
12	309	Study Visit 4	RE	81.25	FEMALE	WHITE	58	MD	Absent	stable	80	0	0	80.38	69.46	10.92	0.135855	0.157213	45.14	27.1	18.04	0.399646	0.665683	-2.25	-0.0447191	1.28	0.137309
13	309	Study Visit 5	RE	81.25	FEMALE	WHITE	59	MD	Absent	stable	77.5	0	0	78.88	69.2	9.68	0.122718	0.139884	46.81	28.94	17.87	0.381756	0.617484	-1.24	-0.0173284	-0.17	-0.0481982
14	309	Study Visit 6	RE	81.25	FEMALE	WHITE	59	MD	Absent	stable	77.5	0	0	71.34	67.13	4.21	0.0590132	0.0627141	40.5	25.12	15.38	0.379753	0.612261	-5.47	-0.0771703	-2.49	-0.0052233
15	309	Study Visit 8	RE	81.25	FEMALE	WHITE	59	MD	Absent	stable	78.75	0	0	79.84	70.45	9.39	0.11761	0.133286	41.96	26.99	14.97	0.356768	0.55465	5.18	0.0705719	-0.41	-0.0576113
16	400	Study Visit 1 (Enrollment/ Baseline)	RE	57.5	MALE	WHITE	31	MD	Absent	baseline	57.5	baseline	baseline	97.68	82.03	15.65	0.160217	0.190784	60.69	45.37	15.32	0.25243	0.337668	baseline	baseline	baseline	baseline
17	400	Study Visit 2	RE	57.5	MALE	WHITE	31	MD	Absent	stable	56.25	0	0	87.89	75.97	11.92	0.135624	0.156904	59.3	38.55	20.75	0.349916	0.538262	-3.73	-0.0338798	5.43	0.200594
18	400	Study Visit 3	RE	57.5	MALE	WHITE	31	MD	Absent	stable	58.75	0	0	92.25	84.79	7.46	0.0808672	0.0879821	69.75	50.03	19.72	0.282724	0.394164	-4.46	-0.068922	-1.03	-0.144098
19	400	Study Visit 4	RE	57.5	MALE	WHITE	31	MD	Absent	stable	58.75	0	0	89.96	79.48	10.48	0.116496	0.131857	63.91	40.61	23.3	0.364575	0.57375	3.02	0.043875	3.58	0.179587
20	176	Study Visit 1 (Enrollment/ Baseline)	RE	23.75	FEMALE	WHITE	35	MD	Absent	baseline	23.75	baseline	baseline	98.2	77.55	20.65	0.210285	0.26628	58.45	47.28	11.17	0.191104	0.236252	baseline	baseline	baseline	baseline
21	176	Study Visit 3	RE	23.75	FEMALE	WHITE	36	MD	Absent	stable	21.25	0	0	97.13	78.02	19.11	0.196747	0.244937	59.87	44.07	15.8	0.263905	0.358521	-1.54	-0.0213426	4.63	0.122268
22	176	Study Visit 4	RE	23.75	FEMALE	WHITE	36	MD	Absent	stable	23.75	0	0	106.86	87.11	19.75	0.184821	0.226725	61.63	46.88	14.75	0.239331	0.314633	0.64	-0.0182124	-1.05	-0.0438874
23	176	Study Visit 5	RE	23.75	FEMALE	WHITE	36	MD	Absent	stable	22.5	0	0	100.12	75.97	24.15	0.241211	0.317889	62.48	47.59	14.89	0.238316	0.312881	4.4	0.0911638	0.14	-0.00175225
24	176	Study Visit 6	RE	23.75	FEMALE	WHITE	36	MD	Absent	stable	22.5	0	0	98	73.58	24.42	0.249184	0.331884	62.76	48.81	13.95	0.222275	0.285802	0.27	0.013995	-0.94	-0.0270788
25	176	Study Visit 8	RE	23.75	FEMALE	WHITE	37	MD	Absent	stable	23.75	0	0	93.56	75.58	17.98	0.192176	0.237894	58.46	45.87	12.59	0.215361	0.274471	-6.44	-0.09399	-1.36	-0.0113308
26	181	Study Visit 1 (Enrollment/ Baseline)	RE	33.75	MALE	WHITE	53	SSNHL	Absent	baseline	33.75	baseline	baseline	89.89	73.63	16.26	0.180888	0.220834	51.99	35.59	16.4	0.315445	0.460804	baseline	baseline	baseline	baseline
27	181	Study Visit 3	RE	33.75	MALE	WHITE	53	SSNHL	Absent	unstable	13.75	-125	125	82.38	66.04	16.34	0.198349	0.247426	53.6	40.63	12.97	0.241978	0.319222	0.08	0.0265919	-3.43	-0.141581
28	181	Study Visit 4	RE	33.75	MALE	WHITE	53	SSNHL	Absent	stable	7.5	0	0	89.87	74.38	15.49	0.17236	0.208255	50.21	35.5	14.71	0.29297	0.414366	-0.85	-0.0391709	1.74	0.0951439
29	181	Study Visit 5	RE	33.75	MALE	WHITE	54	SSNHL	Absent	stable	6.25	0	0	85.5	64.59	20.91	0.244561	0.323734	58.25	46.75	11.5	0.197425	0.245989	5.42	0.115479	-3.21	-0.168377
30	181	Study Visit 6	RE	33.75	MALE	WHITE	54	SSNHL	Absent	stable	5	0	0	86.47	64.33	22.14	0.256043	0.344163	51.1	43.01	8.09	0.158317	0.188096	1.23	0.0204286	-3.41	-0.0578935
31	181	Study Visit 7	RE	33.75	MALE	WHITE	54	SSNHL	Absent	stable	5	0	0	86.22	69.39	16.83	0.195198	0.242542	53.69	43.94	9.75	0.181598	0.221893	-5.31	-0.101621	1.66	0.0337977
32	181	Study Visit 8	RE	33.75	MALE	WHITE	54	SSNHL	Absent	stable	8.75	0	0	94.75	76.52	18.23	0.192401	0.238238	52.29	38.81	13.48	0.257793	0.347333	1.4	-0.00430378	3.73	0.12544
33	208	Study Visit 1 (Enrollment/ Baseline)	RE	51.25	MALE	WHITE	59	MD/AIED	Present	baseline	51.25	baseline	baseline	81.27	67.74	13.53	0.166482	0.199734	51.76	29.19	22.57	0.436051	0.77321	baseline	baseline	baseline	baseline
34	208	Study Visit 2	RE	51.25	MALE	WHITE	59	MD/AIED	Present	stable	57.5	15	15	85.39	70.41	14.98	0.17543	0.212754	56.42	34.67	21.75	0.385502	0.627344	1.45	0.0130196	-0.82	-0.145866
35	208	Study Visit 3	RE	51.25	MALE	WHITE	60	MD/AIED	Present	stable	55	-15	15	83.23	65.07	18.16	0.218191	0.279084	57.97	33.84	24.13	0.41625	0.713061	3.18	0.0663302	2.38	0.0857179
36	208	Study Visit 4	RE	51.25	MALE	WHITE	60	MD/AIED	Present	unstable	40	-55	55	73.75	58.25	15.5	0.210169	0.266094	43.11	26.44	16.67	0.386685	0.630484	-2.66	-0.0129896	-7.46	-0.0825774
37	208	Study Visit 5	RE	51.25	MALE	WHITE	60	MD/AIED	Present	unstable	62.5	120	120	80.22	73.31	6.91	0.0861381	0.0942573	54.71	34.46	20.25	0.370133	0.587638	-8.59	-0.171837	3.58	-0.0428463
38	208	Study Visit 6	RE	51.25	MALE	WHITE	60	MD/AIED	Present	unstable	21.25	-250	250	75.56	65.96	9.6	0.127051	0.145543	51.59	36.81	14.78	0.28649	0.401521	2.69	0.0512855	-5.47	-0.186117
39	208	Study Visit 8	RE	51.25	MALE	WHITE	61	MD/AIED	Present	unstable	30	20	20	77.87	65.75	12.12	0.155644	0.184335	54.21	30.97	23.24	0.428703	0.750404	2.52	0.0387918	8.46	0.348882
40	209	Study Visit 1 (Enrollment/ Baseline)	RE	15	FEMALE	WHITE	52	Unaffected	Absent	baseline	15	baseline	baseline	87.76	74.96	12.8	0.145852	0.170758	61.11	45.34	15.77	0.258059	0.347816	baseline	baseline	baseline	baseline
41	209	Study Visit 3	RE	15	FEMALE	WHITE	52	Unaffected	Absent	stable	11.25	0	0	89.7	73.64	16.06	0.179041	0.218088	62.88	46.02	16.86	0.26813	0.366362	3.26	0.0473303	1.09	0.018546
42	209	Study Visit 4	RE	15	FEMALE	WHITE	53	Unaffected	Absent	stable	8.75	0	0	89.28	71.17	18.11	0.202845	0.254461	64.92	49.46	15.46	0.238139	0.312576	2.05	0.0363732	-1.4	-0.0537866
43	225	Study Visit 3	RE	13.75	MALE	WHITE	37	Unaffected	Absent	baseline	13.75	baseline	baseline	86.6	74.67	11.93	0.13776	0.15977	45.48	32.26	13.22	0.290677	0.409795	baseline	baseline	baseline	baseline
44	225	Study Visit 4	RE	13.75	MALE	WHITE	37	Unaffected	Absent	stable	12.5	0	0	98.33	80.8	17.53	0.178277	0.216955	49.89	35.55	14.34	0.287432	0.403376	5.6	0.0571858	1.12	-0.00641988
45	225	Study Visit 6	RE	13.75	MALE	WHITE	38	Unaffected	Absent	stable	16.25	0	0	89.48	78.27	11.21	0.125279	0.143222	45.2	31.5	13.7	0.303097	0.434921	-6.32	-0.0737333	-0.64	0.0315451
46	225	Study Visit 8	RE	13.75	MALE	WHITE	38	Unaffected	Absent	stable	12.5	0	0	96.77	78.88	17.89	0.184871	0.2268	51.59	39.35	12.24	0.237255	0.311055	6.68	0.083578	-1.46	-0.123866
47	265	Study Visit 1 (Enrollment/ Baseline)	RE	16.25	MALE	WHITE	62	Unaffected	Absent	baseline	16.25	baseline	baseline	100.45	87.26	13.19	0.131309	0.151157	81.65	60.01	21.64	0.265034	0.360607	baseline	baseline	baseline	baseline
48	265	Study Visit 3	RE	16.25	MALE	WHITE	63	Unaffected	Absent	stable	15	0	0	100.06	83.98	16.08	0.160704	0.191474	72.2	48.91	23.29	0.322576	0.476181	2.89	0.0403167	1.65	0.115574
49	265	Study Visit 4	RE	16.25	MALE	WHITE	63	Unaffected	Absent	stable	17.5	0	0	95.97	82.69	13.28	0.138377	0.1606	64.36	44.85	19.51	0.303139	0.435006	-2.8	-0.0308743	-3.78	-0.0411752
50	265	Study Visit 5	RE	16.25	MALE	WHITE	63	Unaffected	Absent	stable	18.75	0	0	103.16	79.58	23.58	0.228577	0.296306	75.18	60.2	14.98	0.199255	0.248837	10.3	0.135706	-4.53	-0.186168
51	265	Study Visit 6	RE	16.25	MALE	WHITE	63	Unaffected	Absent	stable	20	0	0	97.53	84	13.53	0.138727	0.161071	68.14	47.95	20.19	0.296302	0.421064	-10.05	-0.135234	5.21	0.172226
52	265	Study Visit 8	RE	16.25	MALE	WHITE	64	Unaffected	Absent	stable	18.75	0	0	98.05	72.83	25.22	0.257216	0.346286	68.34	53.32	15.02	0.219783	0.281695	11.69	0.185214	-5.17	-0.139368
53	294	Study Visit 1 (Enrollment/ Baseline)	RE	16.25	MALE	WHITE	45	HI-NOS/SSNHL	Absent	baseline	16.25	baseline	baseline	108.69	88.2	20.49	0.188518	0.232313	71.66	54.54	17.12	0.238906	0.313898	baseline	baseline	baseline	baseline
54	294	Study Visit 3	RE	16.25	MALE	WHITE	45	HI-NOS/SSNHL	Absent	stable	16.25	0	0	109.75	88.35	21.4	0.194989	0.242218	71.72	55.22	16.5	0.230061	0.298805	0.91	0.00990552	-0.62	-0.0150933
55	294	Study Visit 4	RE	16.25	MALE	WHITE	45	HI-NOS/SSNHL	Absent	stable	17.5	0	0	109.39	93.35	16.04	0.146631	0.171826	76.61	57.08	19.53	0.254928	0.342151	-5.36	-0.070392	3.03	0.0433466
56	294	Study Visit 5	RE	16.25	MALE	WHITE	45	HI-NOS/SSNHL	Absent	unstable	27.5	75	75	106.53	93.05	13.48	0.126537	0.144868	66.75	47.05	19.7	0.295131	0.418704	-2.56	-0.0269581	0.17	0.0765521
57	294	Study Visit 6	RE	16.25	MALE	WHITE	46	HI-NOS/SSNHL	Absent	unstable	17.5	-55	55	107.36	89.33	18.03	0.16794	0.201836	67.34	49.55	17.79	0.264182	0.359031	4.55	0.0569675	-1.91	-0.0596722
58	294	Study Visit 8	RE	16.25	MALE	WHITE	46	HI-NOS/SSNHL	Absent	unstable	25	40	40	107.64	92.6	15.04	0.139725	0.162419	71.19	51.81	19.38	0.272229	0.374059	-2.99	-0.0394169	1.59	0.0150278
59	330	Study Visit 1 (Enrollment/ Baseline)	RE	33.75	MALE	ASIAN	29	AIED	Absent	baseline	33.75	baseline	baseline	94.81	74.91	19.9	0.209893	0.265652	58.8	40.1	18.7	0.318027	0.466334	baseline	baseline	baseline	baseline
60	330	Study Visit 3	RE	33.75	MALE	ASIAN	29	AIED	Present	stable	33.75	0	0	93.88	78.8	15.08	0.160631	0.191371	56.75	37.07	19.68	0.346784	0.530888	-4.82	-0.0742816	0.98	0.0645533
61	330	Study Visit 4	RE	33.75	MALE	ASIAN	29	AIED	Present	stable	33.75	0	0	93.78	84.4	9.38	0.100021	0.111137	54.44	35.9	18.54	0.340558	0.516435	-5.7	-0.0802331	-1.14	-0.014453
62	330	Study Visit 5	RE	33.75	MALE	ASIAN	29	AIED	Present	unstable	31.25	-40	40	99.95	80.87	19.08	0.190895	0.235934	61.42	42.73	18.69	0.304298	0.437398	9.7	0.124797	0.15	-0.0790369
63	330	Study Visit 6	RE	33.75	MALE	ASIAN	30	AIED	Present	unstable	32.5	20	20	90.45	74.49	15.96	0.176451	0.214257	51.14	30.39	20.75	0.405749	0.68279	-3.12	-0.0216773	2.06	0.245393
64	330	Study Visit 7	RE	33.75	MALE	ASIAN	30	AIED	Present	unstable	51.25	90	90	99.03	85.49	13.54	0.136726	0.158381	56.94	37.36	19.58	0.343871	0.52409	-2.42	-0.0558759	-1.17	-0.1587
65	377	Study Visit 1 (Enrollment/ Baseline)	RE	71.25	FEMALE	WHITE	57	MD	Present	baseline	71.25	baseline	baseline	77.12	65.12	12	0.155602	0.184275	59.35	32.32	27.03	0.455434	0.836324	baseline	baseline	baseline	baseline
66	377	Study Visit 3	RE	71.25	FEMALE	WHITE	57	MD	Present	unstable	48.75	-130	130	77.54	64.55	12.99	0.167526	0.201239	52.29	35.63	16.66	0.318608	0.467583	0.99	0.0169642	-10.37	-0.368741
67	377	Study Visit 4	RE	71.25	FEMALE	WHITE	57	MD	Present	stable	45	-15	15	81.9	56.54	25.36	0.309646	0.448532	55.28	42.87	12.41	0.224493	0.28948	12.37	0.247293	-4.25	-0.178104
68	414	Study Visit 1 (Enrollment/ Baseline)	RE	3.75	FEMALE	WHITE	37	Unaffected	Absent	baseline	3.75	baseline	baseline	107.37	83.11	24.26	0.225948	0.291902	54.76	40.19	14.57	0.26607	0.362528	baseline	baseline	baseline	baseline
69	414	Study Visit 3	RE	3.75	FEMALE	WHITE	38	Unaffected	Absent	stable	3.75	0	0	110.03	80.29	29.74	0.27029	0.370407	57.48	40.38	17.1	0.297495	0.423477	5.48	0.078505	2.53	0.060949
70	414	Study Visit 4	RE	3.75	FEMALE	WHITE	38	Unaffected	Absent	stable	1.25	0	0	108.17	81.35	26.82	0.247943	0.329687	54.95	41.81	13.14	0.239126	0.314279	-2.92	-0.0407207	-3.96	-0.109198
71	429	Study Visit 1 (Enrollment/ Baseline)	LE	30	FEMALE	WHITE	72	MD	Absent	baseline	30	baseline	baseline	66.86	47.32	19.54	0.292252	0.412933	60	46.73	13.27	0.221167	0.283972	baseline	baseline	baseline	baseline
72	429	Study Visit 3	LE	30	FEMALE	WHITE	72	MD	Absent	stable	36.25	15	15	68.65	52.13	16.52	0.240641	0.3169	64.4	48.84	15.56	0.241615	0.318591	-3.02	-0.0960332	2.29	0.0346196
73	429	Study Visit 4	LE	30	FEMALE	WHITE	73	MD	Absent	stable	38.75	0	0	79.7	58.11	21.59	0.270891	0.371537	66.05	56.07	9.98	0.151098	0.177992	5.07	0.0546367	-5.58	-0.1406
74	246	Study Visit 1 (Enrollment/ Baseline)	LE	8.75	FEMALE	BLACK OR AFRICAN AMERICAN	43	Unaffected	Absent	baseline	8.75	baseline	baseline	84.61	71.57	13.04	0.154119	0.182199	48.52	37.53	10.99	0.226505	0.292832	baseline	baseline	baseline	baseline
75	246	Study Visit 2	LE	8.75	FEMALE	BLACK OR AFRICAN AMERICAN	43	Unaffected	Absent	stable	10	0	0	77.11	62.93	14.18	0.183893	0.22533	45.52	33.22	12.3	0.270211	0.370259	1.14	0.0431305	1.31	0.0774265
76	246	Study Visit 3	LE	8.75	FEMALE	BLACK OR AFRICAN AMERICAN	43	Unaffected	Absent	stable	8.75	0	0	83.51	68.16	15.35	0.18381	0.225205	48.83	33.78	15.05	0.308212	0.44553	1.17	-0.000124332	2.75	0.075271
77	246	Study Visit 4	LE	8.75	FEMALE	BLACK OR AFRICAN AMERICAN	43	Unaffected	Absent	stable	5	0	0	83.51	70.29	13.22	0.158304	0.188078	47.97	35.06	12.91	0.269127	0.368226	-2.13	-0.0371274	-2.14	-0.077304
78	246	Study Visit 5	LE	8.75	FEMALE	BLACK OR AFRICAN AMERICAN	43	Unaffected	Absent	stable	5	0	0	85.75	72.34	13.41	0.156385	0.185375	47.3	32.35	14.95	0.316068	0.462133	0.19	-0.00270334	2.04	0.093907
79	246	Study Visit 6	LE	8.75	FEMALE	BLACK OR AFRICAN AMERICAN	44	Unaffected	Absent	stable	5	0	0	86.64	73.34	13.3	0.153509	0.181347	49.45	36.7	12.75	0.257836	0.347411	-0.11	-0.00402747	-2.2	-0.114721
80	246	Study Visit 8	LE	8.75	FEMALE	BLACK OR AFRICAN AMERICAN	44	Unaffected	Absent	stable	7.5	0	0	84.11	73.48	10.63	0.126382	0.144665	47.99	34.27	13.72	0.285893	0.40035	-2.67	-0.0366819	0.97	0.0529387
81	309	Study Visit 1 (Enrollment/ Baseline)	LE	71.25	FEMALE	WHITE	58	MD	Absent	baseline	71.25	baseline	baseline	75.38	63.83	11.55	0.153224	0.180949	47.33	34.24	13.09	0.276569	0.382301	baseline	baseline	baseline	baseline
82	309	Study Visit 3	LE	71.25	FEMALE	WHITE	58	MD	Absent	stable	72.5	0	0	75.01	63.2	11.81	0.157446	0.186867	39.17	23.5	15.67	0.400051	0.666809	0.26	0.00591769	2.58	0.284507
83	309	Study Visit 4	LE	71.25	FEMALE	WHITE	58	MD	Absent	stable	72.5	0	0	78.14	67.29	10.85	0.138853	0.161242	45.89	30.28	15.61	0.340161	0.515522	-0.96	-0.0256247	-0.06	-0.151287
84	309	Study Visit 5	LE	71.25	FEMALE	WHITE	59	MD	Absent	stable	70	0	0	76.53	72.61	3.92	0.0512217	0.0539871	44.96	28.29	16.67	0.370774	0.589254	-6.93	-0.107255	1.06	0.0737324
85	309	Study Visit 6	LE	71.25	FEMALE	WHITE	59	MD	Present	stable	67.5	0	0	84.15	73.61	10.54	0.125253	0.143187	53.38	35.77	17.61	0.329899	0.492312	6.62	0.0892	0.94	-0.0969422
86	309	Study Visit 8	LE	71.25	FEMALE	WHITE	59	MD	Absent	stable	72.5	0	0	89.77	70.52	19.25	0.214437	0.272972	48.32	32.16	16.16	0.334437	0.502488	8.71	0.129785	-1.45	0.0101756
87	400	Study Visit 1 (Enrollment/ Baseline)	LE	6.25	MALE	WHITE	31	Unaffected	Absent	baseline	6.25	baseline	baseline	96.17	78.22	17.95	0.186649	0.229481	58.79	42.21	16.58	0.282021	0.392798	baseline	baseline	baseline	baseline
88	400	Study Visit 2	LE	6.25	MALE	WHITE	31	Unaffected	Absent	stable	6.25	0	0	95.16	79.78	15.38	0.161623	0.19278	68.46	48.52	19.94	0.291265	0.410965	-2.57	-0.0367008	3.36	0.0181666
89	400	Study Visit 3	LE	6.25	MALE	WHITE	31	Unaffected	Absent	stable	11.25	0	0	94.75	73.8	20.95	0.221108	0.283875	68.01	48.58	19.43	0.285693	0.399959	5.57	0.0910952	-0.51	-0.0110057
90	400	Study Visit 4	LE	6.25	MALE	WHITE	31	Unaffected	Absent	stable	3.75	0	0	94.93	78.49	16.44	0.17318	0.209453	71.54	50.4	21.14	0.295499	0.419444	-4.51	-0.0744219	1.71	0.0194856
91	176	Study Visit 1 (Enrollment/ Baseline)	LE	60	FEMALE	WHITE	35	Unaffected	Absent	baseline	60	baseline	baseline	96.17	79.81	16.36	0.170115	0.204987	53.4	39.08	14.32	0.268165	0.366428	baseline	baseline	baseline	baseline
92	176	Study Visit 3	LE	60	FEMALE	WHITE	36	Unaffected	Absent	stable	56.25	0	0	94.03	76.59	17.44	0.185473	0.227706	53.13	39.47	13.66	0.257105	0.346086	1.08	0.0227191	-0.66	-0.0203422
93	176	Study Visit 4	LE	60	FEMALE	WHITE	36	Unaffected	Absent	stable	60	0	0	99.13	78.02	21.11	0.212953	0.270572	56.4	42.44	13.96	0.247518	0.328935	3.67	0.0428657	0.3	-0.0171507
94	176	Study Visit 5	LE	60	FEMALE	WHITE	36	Unaffected	Absent	stable	58.75	0	0	98.47	78.41	20.06	0.203717	0.255835	54.34	36.56	17.78	0.327199	0.486324	-1.05	-0.0147369	3.82	0.157389
95	176	Study Visit 6	LE	60	FEMALE	WHITE	36	Unaffected	Absent	stable	60	0	0	93.3	73.04	20.26	0.217149	0.277382	57.87	41.04	16.83	0.290824	0.410088	0.2	0.0215475	-0.95	-0.0762361
96	176	Study Visit 8	LE	60	FEMALE	WHITE	37	Unaffected	Absent	stable	60	0	0	96.1	76.47	19.63	0.204266	0.256702	58.38	44.31	14.07	0.241007	0.317536	-0.63	-0.0206803	-2.76	-0.0925522
97	181	Study Visit 1 (Enrollment/ Baseline)	LE	5	MALE	WHITE	53	MD	Absent	baseline	5	baseline	baseline	90.2	70.98	19.22	0.213082	0.270781	55.7	45.69	10.01	0.179713	0.219085	baseline	baseline	baseline	baseline
98	181	Study Visit 3	LE	5	MALE	WHITE	53	MD	Absent	stable	5	-15	15	83.5	68.1	15.4	0.184431	0.226138	56.04	43.99	12.05	0.215025	0.273926	-3.82	-0.0446425	2.04	0.0548408
99	181	Study Visit 4	LE	5	MALE	WHITE	53	MD	Absent	stable	3.75	0	0	93.39	78.96	14.43	0.154513	0.182751	56.85	41.79	15.06	0.264908	0.360373	-0.97	-0.0433873	3.01	0.0864474
100	181	Study Visit 5	LE	5	MALE	WHITE	54	MD	Absent	stable	3.75	0	0	86.6	65.32	21.28	0.245727	0.325781	54.42	42.83	11.59	0.212973	0.270605	6.85	0.14303	-3.47	-0.0897686
101	181	Study Visit 6	LE	5	MALE	WHITE	54	MD	Absent	stable	1.25	0	0	84.66	64.82	19.84	0.234349	0.306078	52.96	41.63	11.33	0.213935	0.27216	-1.44	-0.0197024	-0.26	0.00155478
102	181	Study Visit 7	LE	5	MALE	WHITE	54	MD	Absent	stable	2.5	0	0	87.78	71.44	16.34	0.186147	0.228723	56.17	42.22	13.95	0.248353	0.330412	-3.5	-0.077355	2.62	0.0582526
103	181	Study Visit 8	LE	5	MALE	WHITE	54	MD	Absent	stable	3.75	0	0	92.13	77.06	15.07	0.163573	0.195562	55.37	39.85	15.52	0.280296	0.38946	-1.27	-0.0331615	1.57	0.0590483
104	208	Study Visit 1 (Enrollment/ Baseline)	LE	23.75	MALE	WHITE	59	MD/AIED	Present	baseline	23.75	baseline	baseline	100.23	81.44	18.79	0.187469	0.230722	58.97	47.01	11.96	0.202815	0.254414	baseline	baseline	baseline	baseline
105	208	Study Visit 2	LE	23.75	MALE	WHITE	59	MD/AIED	Present	stable	22.5	0	0	100.79	81.22	19.57	0.194166	0.240951	53.69	42.61	11.08	0.20637	0.260033	0.78	0.0102285	-0.88	0.0056189
106	208	Study Visit 3	LE	23.75	MALE	WHITE	60	MD/AIED	Present	stable	22.5	0	0	82.95	66.06	16.89	0.203617	0.255677	53.01	38.29	14.72	0.277683	0.384435	-2.68	0.0147262	3.64	0.124402
107	208	Study Visit 4	LE	23.75	MALE	WHITE	60	MD/AIED	Present	unstable	27.5	30	30	76.03	59.17	16.86	0.221755	0.284942	43.41	28.9	14.51	0.334255	0.502076	-0.03	0.029265	-0.21	0.117642
108	208	Study Visit 5	LE	23.75	MALE	WHITE	60	MD/AIED	Present	stable	25	0	0	84.26	67.21	17.05	0.20235	0.253682	49.35	34.25	15.1	0.305978	0.440876	0.19	-0.0312592	0.59	-0.0612002
109	208	Study Visit 6	LE	23.75	MALE	WHITE	60	MD/AIED	Present	stable	30	0	0	77.85	69.91	7.94	0.101991	0.113575	47.42	27.04	20.38	0.429776	0.753698	-9.11	-0.140108	5.28	0.312822
110	208	Study Visit 8	LE	23.75	MALE	WHITE	61	MD/AIED	Present	unstable	67.5	210	210	82.61	67.77	14.84	0.179639	0.218976	49.7	26.18	23.52	0.473239	0.898396	6.9	0.105401	3.14	0.144697
111	209	Study Visit 1 (Enrollment/ Baseline)	LE	45	FEMALE	WHITE	52	MD	Present	baseline	45	baseline	baseline	96.41	79.12	17.29	0.179338	0.218529	57.85	38.74	19.11	0.330337	0.493289	baseline	baseline	baseline	baseline
112	209	Study Visit 3	LE	45	FEMALE	WHITE	52	MD	Present	unstable	18.75	-140	140	97.7	79.46	18.24	0.186694	0.229549	60.05	43.45	16.6	0.276436	0.382048	0.95	0.0110206	-2.51	-0.11124
113	209	Study Visit 4	LE	45	FEMALE	WHITE	53	MD	Present	stable	12.5	0	0	94.6	67.99	26.61	0.28129	0.391381	65.71	50.09	15.62	0.237711	0.311839	8.37	0.161832	-0.98	-0.0702096
114	225	Study Visit 3	LE	61.25	MALE	WHITE	37	MD	Present	baseline	61.25	baseline	baseline	105	79.08	25.92	0.246857	0.327769	53.28	34.8	18.48	0.346847	0.531034	baseline	baseline	baseline	baseline
115	225	Study Visit 4	LE	61.25	MALE	WHITE	37	MD	Absent	unstable	46.25	-60	60	96.26	77.95	18.31	0.190214	0.234894	48.28	30.83	17.45	0.361433	0.566007	-7.61	-0.0928752	-1.03	0.0349727
116	225	Study Visit 6	LE	61.25	MALE	WHITE	38	MD	Present	unstable	63.75	65	65	89.39	68.08	21.31	0.238394	0.313014	45.91	25.31	20.6	0.448704	0.813908	3	0.0781199	3.15	0.2479
117	225	Study Visit 8	LE	61.25	MALE	WHITE	38	MD	Present	unstable	52.5	-35	35	90.87	74.81	16.06	0.176736	0.214677	45.36	26.78	18.58	0.409612	0.693801	-5.25	-0.0983369	-2.02	-0.120106
118	265	Study Visit 1 (Enrollment/ Baseline)	LE	50	MALE	WHITE	62	SSNHL	Present	baseline	50	baseline	baseline	109.36	79.35	30.01	0.274415	0.378198	88.61	77.23	11.38	0.128428	0.147352	baseline	baseline	baseline	baseline
119	265	Study Visit 3	LE	50	MALE	WHITE	63	SSNHL	Present	stable	51.25	15	15	102.37	78.75	23.62	0.230732	0.299937	70.3	55.78	14.52	0.206543	0.260308	-6.39	-0.0782613	3.14	0.112956
120	265	Study Visit 4	LE	50	MALE	WHITE	63	SSNHL	Present	stable	53.75	0	0	100.89	75.65	25.24	0.250173	0.333642	70.34	58.51	11.83	0.168183	0.202188	1.62	0.0337053	-2.69	-0.0581207
121	265	Study Visit 5	LE	50	MALE	WHITE	63	SSNHL	Present	stable	57.5	0	0	110.16	76.78	33.38	0.303014	0.434749	75.59	64.74	10.85	0.143538	0.167593	8.14	0.101107	-0.98	-0.0345942
122	265	Study Visit 6	LE	50	MALE	WHITE	63	SSNHL	Absent	stable	60	0	0	102.19	75.97	26.22	0.256581	0.345136	74.66	63.27	11.39	0.152558	0.180022	-7.16	-0.0896124	0.54	0.0124287
123	265	Study Visit 8	LE	50	MALE	WHITE	64	SSNHL	Absent	stable	56.25	0	0	100.45	76.18	24.27	0.241613	0.318588	78.32	65.68	12.64	0.161389	0.192448	-1.95	-0.0265487	1.25	0.0124261
124	294	Study Visit 1 (Enrollment/ Baseline)	LE	12.5	MALE	WHITE	45	Unaffected	Absent	baseline	12.5	baseline	baseline	107.84	93.3	14.54	0.134829	0.155841	67.33	45.28	22.05	0.327491	0.48697	baseline	baseline	baseline	baseline
125	294	Study Visit 3	LE	12.5	MALE	WHITE	45	Unaffected	Absent	stable	15	0	0	109.14	91.54	17.6	0.161261	0.192266	72.31	51.74	20.57	0.28447	0.397565	3.06	0.0364243	-1.48	-0.0894052
126	294	Study Visit 4	LE	12.5	MALE	WHITE	45	Unaffected	Absent	stable	17.5	0	0	105.78	92.07	13.71	0.129609	0.148908	68.13	46.45	21.68	0.318215	0.466738	-3.89	-0.0433572	1.11	0.0691737
127	294	Study Visit 5	LE	12.5	MALE	WHITE	45	Unaffected	Absent	stable	13.75	0	0	112.35	88.64	23.71	0.211037	0.267486	72.43	54.81	17.62	0.243269	0.321474	10	0.118578	-4.06	-0.145264
128	294	Study Visit 6	LE	12.5	MALE	WHITE	46	Unaffected	Absent	stable	15	-15	15	108.98	93.9	15.08	0.138374	0.160596	66.19	45.03	21.16	0.319686	0.469909	-8.63	-0.10689	3.54	0.148435
129	294	Study Visit 8	LE	12.5	MALE	WHITE	46	Unaffected	Absent	unstable	23.75	70	70	99.54	86.5	13.04	0.131003	0.150751	71.11	52.88	18.23	0.256363	0.344743	-2.04	-0.00984493	-2.93	-0.125166
130	330	Study Visit 1 (Enrollment/ Baseline)	LE	65	MALE	ASIAN	29	AIED	Present	baseline	65	baseline	baseline	98.2	81.42	16.78	0.170876	0.206092	58.73	35.8	22.93	0.390431	0.640503	baseline	baseline	baseline	baseline
131	330	Study Visit 3	LE	65	MALE	ASIAN	29	AIED	Present	stable	61.25	0	0	100.98	87.49	13.49	0.133591	0.154189	60.69	38.04	22.65	0.373208	0.595426	-3.29	-0.0519028	-0.28	-0.0450769
132	330	Study Visit 4	LE	65	MALE	ASIAN	29	AIED	Present	stable	62.5	0	0	100.74	82.04	18.7	0.185626	0.227938	56.75	38.05	18.7	0.329515	0.491459	5.21	0.0737485	-3.95	-0.103967
133	330	Study Visit 5	LE	65	MALE	ASIAN	29	AIED	Present	stable	63.75	0	0	98.94	79.96	18.98	0.191833	0.237369	58.81	42.72	16.09	0.273593	0.376639	0.28	0.00943109	-2.61	-0.11482
134	330	Study Visit 6	LE	65	MALE	ASIAN	30	AIED	Present	stable	63.75	0	0	107.52	80.79	26.73	0.248605	0.330858	59.89	43.81	16.08	0.268492	0.367039	7.75	0.0934891	-0.01	-0.00959909
135	330	Study Visit 7	LE	65	MALE	ASIAN	30	AIED	Present	stable	63.75	0	0	107.18	89.36	17.82	0.166262	0.199418	60.45	40.09	20.36	0.336807	0.507857	-8.91	-0.13144	4.28	0.140818
136	377	Study Visit 1 (Enrollment/ Baseline)	LE	12.5	FEMALE	WHITE	57	MD	Absent	baseline	12.5	baseline	baseline	67.34	55.17	12.17	0.180725	0.220591	48.26	35.89	12.37	0.25632	0.344664	baseline	baseline	baseline	baseline
137	377	Study Visit 3	LE	12.5	FEMALE	WHITE	57	MD	Absent	stable	22.5	15	15	81.52	71.68	9.84	0.120707	0.137277	68.72	49.8	18.92	0.27532	0.37992	-2.33	-0.0833141	6.55	0.0352554
138	377	Study Visit 4	LE	12.5	FEMALE	WHITE	57	MD	Absent	unstable	12.5	-55	55	74.57	63.22	11.35	0.152206	0.179532	48.76	33.24	15.52	0.318294	0.466907	1.51	0.042255	-3.4	0.0869877
139	414	Study Visit 1 (Enrollment/ Baseline)	LE	5	FEMALE	WHITE	37	MD	Absent	baseline	5	baseline	baseline	114.9	89.33	25.57	0.222541	0.286242	58.71	41.45	17.26	0.293987	0.416405	baseline	baseline	baseline	baseline
140	414	Study Visit 3	LE	5	FEMALE	WHITE	38	MD	Absent	stable	6.25	0	0	116.71	87.92	28.79	0.24668	0.327457	64.04	47.75	16.29	0.254372	0.341152	3.22	0.0412148	-0.97	-0.0752535
141	414	Study Visit 4	LE	5	FEMALE	WHITE	38	MD	Absent	stable	2.5	0	0	116.12	90.84	25.28	0.217706	0.278292	58.13	38.96	19.17	0.329778	0.492043	-3.51	-0.0491653	2.88	0.150891

## Sheet: eTable 2
Ear	visit_num	pt_num	interval name	SEX	RACE	AGE_AT_VISIT	(C)ochlea V	C_(P)eri V	C_(E)ndo V	C_ET Ratio	C_E/P Ratio	(V)estibule V	V_(P)eri V	V_(E)ndo V	V_ET Ratio	V_E/P Ratio
RE	1	387	Study Visit 1 (Enrollment/ Baseline)	MALE	BLACK OR AFRICAN AMERICAN	53	96.68	79.83	16.85	0.174286	0.211074	51.9	38.04	13.86	0.267052	0.364353
RE	3	387	Study Visit 3	MALE	BLACK OR AFRICAN AMERICAN	53	94.74	76.47	18.27	0.192844	0.238917	53.72	38.78	14.94	0.278109	0.38525
LE	1	387	Study Visit 1 (Enrollment/ Baseline)	MALE	BLACK OR AFRICAN AMERICAN	53	95.2	81.47	13.73	0.144223	0.168528	48.9	32.82	16.08	0.328834	0.489945
LE	3	387	Study Visit 3	MALE	BLACK OR AFRICAN AMERICAN	53	91.65	76.44	15.21	0.165957	0.19898	47.82	34.23	13.59	0.284191	0.39702
RE	1	391	Study Visit 1 (Enrollment/ Baseline)	MALE	ASIAN	31	98.08	82.39	15.69	0.159971	0.190436	61.13	45.86	15.27	0.249796	0.33297
LE	1	391	Study Visit 1 (Enrollment/ Baseline)	MALE	ASIAN	31	95.88	77.71	18.17	0.189508	0.233818	59.94	43.07	16.87	0.281448	0.391688
RE	1	404	Study Visit 1 (Enrollment/ Baseline)	FEMALE	BLACK OR AFRICAN AMERICAN	30	86.41	66.9	19.51	0.225784	0.291629	60.16	46.16	14	0.232713	0.303293
RE	3	404	Study Visit 3	FEMALE	BLACK OR AFRICAN AMERICAN	30	89.71	75.29	14.42	0.16074	0.191526	61.38	43.75	17.63	0.287227	0.402971
LE	1	404	Study Visit 1 (Enrollment/ Baseline)	FEMALE	BLACK OR AFRICAN AMERICAN	30	86.47	68.23	18.24	0.21094	0.267331	59.92	45.1	14.82	0.24733	0.328603
LE	3	404	Study Visit 3	FEMALE	BLACK OR AFRICAN AMERICAN	30	89.5	74.5	15	0.167598	0.201342	62.63	47.01	15.62	0.249401	0.33227
RE	1	417	Study Visit 1 (Enrollment/ Baseline)	FEMALE	ASIAN	67	70.47	56.7	13.77	0.195402	0.242857	52.04	38.2	13.84	0.265949	0.362304
LE	1	417	Study Visit 1 (Enrollment/ Baseline)	FEMALE	ASIAN	67	69.53	50.06	19.47	0.280023	0.388933	47.68	38.97	8.71	0.182676	0.223505
RE	1	430	Study Visit 1 (Enrollment/ Baseline)	MALE	ASIAN	72	90.31	74.49	15.82	0.175174	0.212378	64.44	54.42	10.02	0.155493	0.184123
RE	3	430	Study Visit 3	MALE	ASIAN	72	87.92	72.56	15.36	0.174704	0.211687	63.53	46.36	17.17	0.270266	0.370362
LE	1	430	Study Visit 1 (Enrollment/ Baseline)	MALE	ASIAN	72	87.06	74.01	13.05	0.149897	0.176328	64.13	45.82	18.31	0.285514	0.399607
LE	3	430	Study Visit 3	MALE	ASIAN	72	88.31	72.41	15.9	0.180048	0.219583	63.97	46.41	17.56	0.274504	0.378367
RE	1	470	Study Visit 1 (Enrollment/ Baseline)	FEMALE	WHITE	74	75.63	64.33	11.3	0.149412	0.175657	43.56	32.83	10.73	0.246327	0.326835
LE	1	470	Study Visit 1 (Enrollment/ Baseline)	FEMALE	WHITE	74	70.38	59.53	10.85	0.154163	0.182261	43.62	27.44	16.18	0.370931	0.58965
RE	1	444	Study Visit 1 (Enrollment/ Baseline)	MALE	WHITE	75	92.62	74.38	18.24	0.196934	0.245227	51.41	40.27	11.14	0.216689	0.276633
RE	3	444	Study Visit 3	MALE	WHITE	75	89.53	73.57	15.96	0.178264	0.216936	53.93	42.98	10.95	0.203041	0.25477
LE	1	444	Study Visit 1 (Enrollment/ Baseline)	MALE	WHITE	75	86.14	68.58	17.56	0.203854	0.256051	43.69	34.67	9.02	0.206455	0.260167
LE	3	444	Study Visit 3	MALE	WHITE	75	84.75	68.33	16.42	0.193746	0.240304	48.6	38.92	9.68	0.199177	0.248715
RE	1	474	Study Visit 1 (Enrollment/ Baseline)	FEMALE	WHITE	22	95.29	73.49	21.8	0.228775	0.296639	54.85	38	16.85	0.307201	0.443421
RE	3	474	Study Visit 3	FEMALE	WHITE	22	99.95	78.74	21.21	0.212206	0.269368	64.89	47.34	17.55	0.270458	0.370722
LE	1	474	Study Visit 1 (Enrollment/ Baseline)	FEMALE	WHITE	22	98.04	75.81	22.23	0.226744	0.293233	56.52	43.95	12.57	0.222399	0.286007
LE	3	474	Study Visit 3	FEMALE	WHITE	22	104.18	79.16	25.02	0.240161	0.316069	67.47	49.19	18.28	0.270935	0.37162
RE	1	1000	Study Visit 1 (Enrollment/ Baseline)	FEMALE	WHITE	43	88.21	72.09	16.12	0.182746	0.223609	60.36	43.33	17.03	0.28214	0.39303
RE	3	1000	Study Visit 3	FEMALE	WHITE	43	98.91	85.9	13.01	0.131534	0.151455	60.24	46.38	13.86	0.23008	0.298836
LE	1	1000	Study Visit 1 (Enrollment/ Baseline)	FEMALE	WHITE	43	91.42	77.87	13.55	0.148217	0.174008	70.75	53.03	17.72	0.250459	0.33415
LE	3	1000	Study Visit 3	FEMALE	WHITE	43	101.46	86.48	14.98	0.147644	0.173219	73.56	53.43	20.13	0.273654	0.376755
RE	1	1001	Study Visit 1 (Enrollment/ Baseline)	MALE	WHITE	23	105.13	86.12	19.01	0.180824	0.220739	65.32	45.16	20.16	0.308634	0.446413
LE	1	1001	Study Visit 1 (Enrollment/ Baseline)	MALE	WHITE	23	107.47	83.79	23.68	0.220341	0.282611	62.09	43.8	18.29	0.294572	0.41758
RE	3	1001	Study Visit 3	MALE	WHITE	23	108.38	85.6	22.78	0.210186	0.266121	72.91	49.73	23.18	0.317926	0.466117
LE	3	1001	Study Visit 3	MALE	WHITE	23	104.95	84.4	20.55	0.195808	0.243483	67.23	45.41	21.82	0.324557	0.480511
RE	1	1002	Study Visit 1 (Enrollment/ Baseline)	FEMALE	WHITE	70	110.64	86.37	24.27	0.21936	0.281	66.83	52.6	14.23	0.212928	0.270532
LE	1	1002	Study Visit 1 (Enrollment/ Baseline)	FEMALE	WHITE	70	111.18	88.97	22.21	0.199766	0.249635	70.86	52.61	18.25	0.25755	0.346892
RE	1	1003	Study Visit 1 (Enrollment/ Baseline)	MALE	WHITE	36	100.95	81.56	19.39	0.192075	0.237739	71.66	56.67	14.99	0.209182	0.264514
LE	1	1003	Study Visit 1 (Enrollment/ Baseline)	MALE	WHITE	36	97.62	73.94	23.68	0.242573	0.32026	70.17	59	11.17	0.159185	0.189322

## Sheet: eTable 3
pt_num	Ear	Visit	rater	(C)ochlea V	C_PL	C_EL	C_ET Ratio	C_E/P Ratio	(V)estibule V	V_PL	V_EL	V_ET Ratio	V_E/P Ratio
1	RE	A	2	88.11	75.28	12.83	0.145613	0.17043	51.77	30.67	21.1	0.407572	0.687969
1	RE	B	2	87.02	73.31	13.71	0.15755	0.187014	51.91	29.72	22.19	0.427471	0.746635
1	RE	C	2	81.27	67.89	13.38	0.164636	0.197084	49.07	29.15	19.92	0.405951	0.683362
1	RE	D	2	80.36	64.24	16.12	0.200597	0.250934	48.35	36.22	12.13	0.250879	0.334898
1	RE	E	2	92.76	75.93	16.83	0.181436	0.221652	40.24	28.87	11.37	0.282555	0.393834
1	RE	F	2	83.08	68.69	14.39	0.173207	0.209492	54.2	36.11	18.09	0.333764	0.500969
1	RE	G	2	75.82	64.41	11.41	0.150488	0.177146	48.07	32.78	15.29	0.318078	0.466443
1	LE	A	2	84.61	71.57	13.04	0.154119	0.182199	48.52	37.53	10.99	0.226505	0.292832
1	LE	B	2	77.11	62.93	14.18	0.183893	0.22533	45.52	33.22	12.3	0.270211	0.370259
1	LE	C	2	83.51	68.16	15.35	0.18381	0.225205	48.83	33.78	15.05	0.308212	0.44553
1	LE	D	2	83.51	70.29	13.22	0.158304	0.188078	47.97	35.06	12.91	0.269127	0.368226
1	LE	E	2	85.75	72.34	13.41	0.156385	0.185375	47.3	32.35	14.95	0.316068	0.462133
1	LE	F	2	86.64	73.34	13.3	0.153509	0.181347	49.45	36.7	12.75	0.257836	0.347411
1	LE	G	2	84.11	73.48	10.63	0.126382	0.144665	47.99	34.27	13.72	0.285893	0.40035
2	RE	A	2	94.81	74.91	19.9	0.209893	0.265652	58.8	40.1	18.7	0.318027	0.466334
2	RE	B	2	93.88	78.8	15.08	0.160631	0.191371	56.75	37.07	19.68	0.346784	0.530888
2	RE	C	2	93.78	84.4	9.38	0.100021	0.111137	54.44	35.9	18.54	0.340558	0.516435
2	RE	D	2	99.95	80.87	19.08	0.190895	0.235934	61.42	42.73	18.69	0.304298	0.437398
2	RE	E	2	90.45	74.49	15.96	0.176451	0.214257	51.14	30.39	20.75	0.405749	0.68279
2	RE	F	2	99.03	85.49	13.54	0.136726	0.158381	56.94	37.36	19.58	0.343871	0.52409
2	LE	A	2	98.2	81.42	16.78	0.170876	0.206092	58.73	35.8	22.93	0.390431	0.640503
2	LE	B	2	100.98	87.49	13.49	0.133591	0.154189	60.69	38.04	22.65	0.373208	0.595426
2	LE	C	2	100.74	82.04	18.7	0.185626	0.227938	56.75	38.05	18.7	0.329515	0.491459
2	LE	D	2	98.94	79.96	18.98	0.191833	0.237369	58.81	42.72	16.09	0.273593	0.376639
2	LE	E	2	107.52	80.79	26.73	0.248605	0.330858	59.89	43.81	16.08	0.268492	0.367039
2	LE	F	2	107.18	89.36	17.82	0.166262	0.199418	60.45	40.09	20.36	0.336807	0.507857
3	RE	A	2	100.45	87.26	13.19	0.131309	0.151157	81.65	60.01	21.64	0.265034	0.360607
3	RE	B	2	100.06	83.98	16.08	0.160704	0.191474	72.2	48.91	23.29	0.322576	0.476181
3	RE	C	2	95.97	82.69	13.28	0.138377	0.1606	64.36	44.85	19.51	0.303139	0.435006
3	RE	D	2	103.16	79.58	23.58	0.228577	0.296306	75.18	60.2	14.98	0.199255	0.248837
3	RE	E	2	97.53	84	13.53	0.138727	0.161071	68.14	47.95	20.19	0.296302	0.421064
3	RE	F	2	98.05	72.83	25.22	0.257216	0.346286	68.34	53.32	15.02	0.219783	0.281695
3	LE	A	2	109.36	79.35	30.01	0.274415	0.378198	88.61	77.23	11.38	0.128428	0.147352
3	LE	B	2	102.37	78.75	23.62	0.230732	0.299937	70.3	55.78	14.52	0.206543	0.260308
3	LE	C	2	100.89	75.65	25.24	0.250173	0.333642	70.34	58.51	11.83	0.168183	0.202188
3	LE	D	2	110.16	76.78	33.38	0.303014	0.434749	75.59	64.74	10.85	0.143538	0.167593
3	LE	E	2	102.19	75.97	26.22	0.256581	0.345136	74.66	63.27	11.39	0.152558	0.180022
3	LE	F	2	100.45	76.18	24.27	0.241613	0.318588	78.32	65.68	12.64	0.161389	0.192448
4	RE	A	2	108.69	88.2	20.49	0.188518	0.232313	71.66	54.54	17.12	0.238906	0.313898
4	RE	B	2	109.75	88.35	21.4	0.194989	0.242218	71.72	55.22	16.5	0.230061	0.298805
4	RE	C	2	109.39	93.35	16.04	0.146631	0.171826	76.61	57.08	19.53	0.254928	0.342151
4	RE	D	2	106.53	93.05	13.48	0.126537	0.144868	66.75	47.05	19.7	0.295131	0.418704
4	RE	E	2	107.36	89.33	18.03	0.16794	0.201836	67.34	49.55	17.79	0.264182	0.359031
4	RE	F	2	107.64	92.6	15.04	0.139725	0.162419	71.19	51.81	19.38	0.272229	0.374059
4	LE	A	2	107.84	93.3	14.54	0.134829	0.155841	67.33	45.28	22.05	0.327491	0.48697
4	LE	B	2	109.14	91.54	17.6	0.161261	0.192266	72.31	51.74	20.57	0.28447	0.397565
4	LE	C	2	105.78	92.07	13.71	0.129609	0.148908	68.13	46.45	21.68	0.318215	0.466738
4	LE	D	2	112.35	88.64	23.71	0.211037	0.267486	72.43	54.81	17.62	0.243269	0.321474
4	LE	E	2	108.98	93.9	15.08	0.138374	0.160596	66.19	45.03	21.16	0.319686	0.469909
4	LE	F	2	99.54	86.5	13.04	0.131003	0.150751	71.11	52.88	18.23	0.256363	0.344743
1	RE	A	1	85.85	74.27	11.58	0.134886	0.155918	58.26	35.29	22.97	0.394267	0.650893
1	RE	B	1	89.12	75.7	13.42	0.150583	0.177279	54.44	31.8	22.64	0.415871	0.71195
1	RE	C	1	89.67	74.91	14.76	0.164604	0.197036	49.74	28.51	21.23	0.426819	0.744651
1	RE	D	1	85.17	67.89	17.28	0.202888	0.254529	52.46	39.12	13.34	0.254289	0.341002
1	RE	E	1	87.57	69.31	18.26	0.208519	0.263454	51.15	39.33	11.82	0.231085	0.300534
1	RE	F	1	85.45	68.55	16.9	0.197776	0.246535	58.56	39.33	19.23	0.328381	0.48894
1	RE	G	1	80.02	67.85	12.17	0.152087	0.179366	49.65	35.54	14.11	0.284189	0.397017
1	LE	A	1	89.41	77.89	11.52	0.128845	0.147901	56.82	45.45	11.37	0.200106	0.250165
1	LE	B	1	86.02	71.22	14.8	0.172053	0.207807	53.38	40.56	12.82	0.240165	0.316075
1	LE	C	1	85.5	66.73	18.77	0.219532	0.281283	53.14	38.87	14.27	0.268536	0.367121
1	LE	D	1	89.33	74.26	15.07	0.1687	0.202936	55.52	41.33	14.19	0.255584	0.343334
1	LE	E	1	93.1	79.56	13.54	0.145435	0.170186	52.4	38.35	14.05	0.26813	0.366362
1	LE	F	1	95.23	82.25	12.98	0.136302	0.157812	59	45.05	13.95	0.236441	0.309656
1	LE	G	1	84.57	65.46	19.11	0.225967	0.291934	48.02	38.06	9.96	0.207414	0.261692
2	RE	A	1	92.34	72.72	19.62	0.212476	0.269802	66.2	47.01	19.19	0.289879	0.408211
2	RE	B	1	88.9	75.83	13.07	0.147019	0.172359	60.02	40.42	19.6	0.326558	0.484908
2	RE	C	1	95.11	83.82	11.29	0.118705	0.134693	59.88	40.65	19.23	0.321142	0.473063
2	RE	D	1	90.53	74.95	15.58	0.172098	0.207872	57.9	38.54	19.36	0.33437	0.502335
2	RE	E	1	95.12	79.56	15.56	0.163583	0.195576	65.82	44.24	21.58	0.327864	0.487794
2	RE	F	1	87.68	76.85	10.83	0.123517	0.140924	57.1	39.05	18.05	0.316112	0.462228
2	LE	A	1	111.58	91.73	19.85	0.177899	0.216396	60.93	37.01	23.92	0.392582	0.646312
2	LE	B	1	95.4	84.12	11.28	0.118239	0.134094	57.47	31.2	26.27	0.457108	0.841987
2	LE	C	1	95.9	79.21	16.69	0.174035	0.210706	61.01	40.71	20.3	0.332732	0.498649
2	LE	D	1	100.8	83.75	17.05	0.169147	0.203582	66.97	48.81	18.16	0.271166	0.372055
2	LE	E	1	106.77	79.46	27.31	0.255783	0.343695	64.1	45.52	18.58	0.28986	0.408172
2	LE	F	1	102.96	85.42	17.54	0.170357	0.205338	60.32	39.65	20.67	0.342672	0.521311
3	RE	A	1	102.69	85.24	17.45	0.169929	0.204716	88.14	66.9	21.24	0.24098	0.317489
3	RE	B	1	108.4	91.5	16.9	0.155904	0.184699	84.45	60.36	24.09	0.285258	0.399105
3	RE	C	1	96.78	83.35	13.43	0.138768	0.161128	71.14	50.23	20.91	0.293927	0.416285
3	RE	D	1	96.75	73.46	23.29	0.240724	0.317043	75.04	61.45	13.59	0.181103	0.221155
3	RE	E	1	100.87	86.96	13.91	0.1379	0.159959	87.1	66.76	20.34	0.233525	0.304673
3	RE	F	1	100.61	73.06	27.55	0.27383	0.377087	68.2	49.9	18.3	0.268328	0.366733
3	LE	A	1	109.02	81.98	27.04	0.248028	0.329837	92.65	78.36	14.29	0.154236	0.182363
3	LE	B	1	107.78	83.8	23.98	0.22249	0.286158	83.09	67.72	15.37	0.18498	0.226964
3	LE	C	1	106.71	78.46	28.25	0.264736	0.360056	86.97	72.05	14.92	0.171553	0.207078
3	LE	D	1	110.28	77.17	33.11	0.300236	0.429053	86.9	75.59	11.31	0.13015	0.149623
3	LE	E	1	100.29	72.86	27.43	0.273507	0.376475	86.19	71.75	14.44	0.167537	0.201254
3	LE	F	1	104.41	77.81	26.6	0.254765	0.341858	85.09	71.74	13.35	0.156893	0.186089
4	RE	A	1	108.14	86.41	21.73	0.200943	0.251476	73.3	57.75	15.55	0.212142	0.269264
4	RE	B	1	111.27	91.77	19.5	0.175249	0.212488	69.43	53.48	15.95	0.229728	0.298242
4	RE	C	1	109.75	94.42	15.33	0.139681	0.16236	77.54	56.6	20.94	0.270054	0.369965
4	RE	D	1	102.72	88.18	14.54	0.14155	0.16489	64.48	46.7	17.78	0.275744	0.380728
4	RE	E	1	111.17	92.18	18.99	0.170819	0.20601	69.1	50.51	18.59	0.26903	0.368046
4	RE	F	1	109.28	91.97	17.31	0.1584	0.188214	73.65	54.25	19.4	0.263408	0.357604
4	LE	A	1	112.74	94.02	18.72	0.166046	0.199107	74.57	54.91	19.66	0.263645	0.35804
4	LE	B	1	110.87	93.05	17.82	0.160729	0.19151	83.23	61.28	21.95	0.263727	0.358192
4	LE	C	1	113.83	98.17	15.66	0.137574	0.159519	78.84	55.14	23.7	0.300609	0.429815
4	LE	D	1	117.55	91.9	25.65	0.218205	0.279108	81.84	65.05	16.79	0.205156	0.258109
4	LE	E	1	109.98	92.69	17.29	0.15721	0.186536	71.34	50.36	20.98	0.294085	0.4166
4	LE	F	1	112.13	95	17.13	0.152769	0.180316	80.2	59.76	20.44	0.254863	0.342035
